# Supplementary material for: NMI-SO2Cl2-Mediated Amide Bond Formation: Facile Synthesis of Some Dihydrotriazolopyrimidine Amide Derivatives as Potential Anti-Inflammatory and Anti-Tubercular Agents
Source: Pharmaceuticals (Basel). 2024 Apr 24;17(5):548. doi: 10.3390/ph17050548 (PMC11123900; doi:10.3390/ph17050548)
Supplement: Supplementary file 1 [file pharmaceuticals-17-00548-s001.zip]

Archive with 1 entries (1 files):
- pharmaceuticals-2758234-supplementary.pdf
